# Supplementary material for: The Importance of Endoplasmic Reticulum Stress as a Novel Antidepressant Drug Target and Its Potential Impact on CNS Disorders
Source: Pharmaceutics. 2022 Apr 12;14(4):846. doi: 10.3390/pharmaceutics14040846 (PMC9032101; doi:10.3390/pharmaceutics14040846)
Supplement: Supplementary file 1 [file pharmaceutics-14-00846-s001.zip]

Archive with 1 entries (1 files):
- pharmaceutics-1647066-supplementary.pdf
